# Supplementary material for: Interferon Gamma Release Assay versus Tuberculin Skin Testing among Healthcare Workers of Highly Diverse Origin in a Moderate Tuberculosis Burden Country
Source: PLoS One. 2016 May 5;11(5):e0154803. doi: 10.1371/journal.pone.0154803 (PMC4858200; doi:10.1371/journal.pone.0154803)
Supplement: S1 Table — (XLSX) [file pone.0154803.s001.xlsx]

## Sheet: Sheet1
			DATA COLLECTION FORMAT AND VARIABLES FOR ANALYSIS
Sex 1: F 2: M	Natonalty	Origin	Region	Profession	Risk Group	Service Years in KFSHRC 1:High 2:Medium 3:Low	Pul TB Expos1e 1: Yes 2: No 9: Unknown	ExpDate If yes	TB prophylaxis 1: Yes 2: No 9: Unknown	History of TB 1: Yes 2: No 9: Unknown	LastPPD in mm	9	Last PPD Date	PPD converter 1: yes 2: no	Last CXR 1 Normal, 2 Old TB 3 Abnormal non-TB 4 Other	Quantiferon Result 1:pos 2:neg 9:indeterminate		Variables	Codes
1	24	1	6	3	2	5	2		2	2	0	9		9	1	2		Gender
1	16	2	4	2	1	1	9		2	2	0	9		9	1	2		Female	1
2	24	1	6	4	3	2	9		2	2	0	9		9	1	2		Male	2
2	24	1	4	2	1	1	9		2	2	22	1		2	1	1
2	5	2	6	3	2	9	1	2005	2	2	11	1	2005	2	1	1		Nationality
2	5	2	2	2	1	3	2		2	2	0	9		9	1	2		Australia	1	WP
1	24	1	2	2	1	7	2		2	2	0	9		9	1	1		Bangladesh	2	SEAR
2	24	1	4	2	1	1	9		2	2	0	9		9	1	2		Canada	3	AMR
1	29	2	4	3	2	3	2		2	2	0	9		9	1	2		Czech	4	ER
1	8	2	4	3	2	13	9		2	2	0	9		9	4	2		Egypt	5	EMR
1	8	2	4	3	2	3	2		2	2	13	1	2012	2	1	2		Eritrea	6	AFR
1	24	1	2	2	1	1	9		2	2	0	9		9	1	2		Ethiopia	7	AFR
1	8	2	6	4	3	1	9		2	2	0	9		9	1	2		Filipino	8	WP
1	3	2	2	2	1	1	9		2	2	0	9		9	1	2		Finland	9	ER
2	24	1	4	1	1	8	2		2	2	0	9		9	1	2		Indian	10	SEAR
1	8	2	6	3	2	6	2		2	2	11	1	2009	1	1	2		Ireland	11	ER
1	8	2	6	2	1	1	1	2012	2	2	0	9		9	1	2		Jordan	12	EMR
2	24	1	2	2	1	1	9		2	2	0	9		9	1	2		Kenya	13	AFR
1	8	2	6	2	1	1	9		2	2	0	9		9	1	1		Kuwait	14	EMR
2	20	2	4	2	1	8	1	2008	2	2	15	1	2014	1	1	1		Lebanon	15	EMR
1	20	2	4	3	2	4	2		2	2	0	9		9	1	2		Malaysia	16	SEAR
1	24	1	4	3	2	4	2		2	2	11	1	2012	1	1	2		Namibia	17	AFR
2	24	1	6	4	3	2	2		2	2	0	9		9	1	2		Newzeland	18	WP
1	24	1	4	3	2	13	9		1	2	16	1	2003	1	1	2		Norway	19	ER
2	24	1	4	3	2	5	2		2	2	0	9		9	1	2		Pakistan	20	EMR
2	24	1	6	3	2	6	9		1	2	18	1	2005	1	1	1		Palastene	21	EMR
1	8	2	6	3	2	3	2		2	2	0	9		9	1	2		Poland	22	ER
2	24	1	2	2	1	1	9		2	2	25	1		9	1	2		Portugal	23	ER
1	8	2	6	4	3	1	2		2	2	0	9		9	1	2		Saudi	24	EMR
1	8	2	5	2	1	1	2		2	2	0	9		9	1	2		Somalia	25	AFR
1	24	1	2	2	1	1	2		2	2	0	9		9	1	2		South Africa	26	AFR
1	24	1	6	4	3	6	9		2	2	14	1	2007	1	1	1		Spain	27	ER
2	10	2	6	4	3	3	9		2	2	0	9		9	1	1		Sudan	28	AFR
2	24	1	4	2	1	12	1	2012	2	2	20	1	2007	1	1	2		Syria	29	EMR
1	24	1	6	3	2	7	9		2	2	0	9		9	1	9		United Kingdom	30	ER
1	24	1	4	3	2	14	9		2	2	0	9		9	1	2		USA	31	AMR
1	8	2	6	4	3	1	2		2	2	0	9		9	1	2		Tunisia	32	AFR
1	24	1	1	2	1	4	2		2	2	20	1	2012	2	1	2		Yemen	33	EMR
1	24	1	6	4	3	12	9		2	2	13	1	1997	2	1	2		Denmar	34	ER
1	21	2	6	4	3	12	2		2	2	0	9		9	1	2		Namibia	35	AFR
1	8	2	4	3	2	6	9		2	2	0	9		9	1	2
1	24	1	1	2	1	3	2		2	2	15	1	2012	1	1	2		Designation
1	24	1	6	4	3	12	9		2	2	0	9		9	1	1		Physician	1
1	24	1	6	4	3	1	9		2	2	0	9		9	1	2		Staff Nurse	2
1	16	2	4	2	1	4	2		2	2	0	9		9	1	2		Allied Health Professionals	3
1	24	1	6	4	3	2	9		2	2	0	9		9	1	1		Support Services	4
1	10	2	4	4	3	1	9		2	2	16	1	2014	2	1	2		Administration	5
1	16	2	6	5	3	3	2		2	2	0	9		9	1	2		Researcher	6
1	24	1	6	4	3	2	9		2	2	0	9		9	1	2
2	24	1	6	3	2	4	9		2	2	0	9		9	1	2		Risk Groups
2	24	1	3	3	2	1	1	2003	2	2	20	1	2014	2	1	1		High	1
1	4	2	2	3	2	1	1	2005	2	2	0	9		9	1	2		Intermediate	2
2	3	2	6	2	1	1	1	1989	2	2	12	1	2014	2	1	2		Low	3
2	24	1	3	1	1	1	9		2	2	22	1		9	1	2
2	20	2	4	3	2	13	2		2	2	0	9		9	1	2		Geographical origin
1	5	2	6	4	3	13	1	2002	2	2	13	1	2002	2	1	1		Europe	1
2	24	1	2	2	1	3	2		2	2	0	9		9	1	2		America	2
2	8	2	6	3	2	9	1	2005	2	2	13	1	2004	2	1	1		Africa	3
2	24	1	6	2	1	1	1	2010	2	2	0	9		9	1	2		Eastern Meditternean	4
1	10	2	6	4	3	12	9		1	2	16	1	1995	2	1	1		South East Asia	5
1	8	2	6	5	3	6	2		2	2	0	9		9	1	1		Western Pacific	6
1	24	1	2	2	1	5	2		2	2	0	9		9	1	2
1	24	1	6	3	2	4	2		2	2	0	9		9	1	2		Origin
1	24	1	6	4	3	1	2		2	2	0	9		9	1	9		Saudi	1
2	27	2	6	4	3	1	9		2	2	0	9		9	1	2		non Saudi	2
1	10	2	5	6	2	3	9		2	2	0	9		9	1	2
1	24	1	6	5	3	5	9		1	2	12	1	2001	2	1	2
1	16	2	4	3	2	12	9		1	2	18	1	2003	2	1	2
2	8	2	6	4	3	2	9		2	2	0	9		9	1	2
1	12	2	4	5	3	5	2		2	2	0	9		9	1	2
1	29	2	6	4	3	3	9		2	2	0	9		9	1	2
2	10	2	2	3	2	1	1	1998	2	2	18	1	2014	2	1	1
2	24	1	5	4	3	1	2		2	2	0	9		9	1	2
1	8	2	6	3	2	13	9		2	2	16	1	1989	2	1	1
2	24	1	1	2	1	4	2		2	2	0	9	2005	2	1	2
2	24	1	4	3	2	7	1	2011	2	2	0	9		9	1	2
1	24	1	6	2	1	1	9		2	2	0	9		9	1	1
2	10	2	4	4	3	8	9		1	2	16	1	2001	2	1	1
1	22	2	6	4	3	2	2		2	2	0	9		9	1	2
1	28	2	4	3	2	16	9		2	2	0	9		9	1	2
1	15	2	2	3	2	1	2		2	2	0	9		9	1	2
1	3	2	6	4	3	2	9		2	2	0	9		9	1	1
1	8	2	3	1	1	7	9		2	2	0	9		9	4	2
1	21	2	2	2	1	1	9		2	2	0	9		9	1	2
1	8	2	6	3	2	12	9		2	2	0	9		9	1	2
1	8	2	2	2	1	6	1	2011	2	2	0	9		9	1	2
2	27	2	1	2	1	9	9		2	2	15	1	2010	1	1	1
1	24	1	4	6	2	9	2		2	2	0	9		9	1	2
2	24	1	2	2	1	7	2		2	2	0	9		9	1	2
1	24	1	6	3	2	1	2		2	2	0	9		9	1	2
2	24	1	4	3	2	2	9		2	2	0	9		9	1	2
2	15	2	1	3	2	1	9		2	2	9	1	2014	2	1	2
1	24	1	6	4	3	3	9		2	2	0	9		9	1	2
2	24	1	6	4	3	1	9		2	2	0	9		9	1	2
1	24	1	6	4	3	1	2		2	2	0	9		9	1	2
1	8	2	4	3	2	1	9		2	2	0	9		9	1	2
1	24	1	6	3	2	15	9		1	2	13	1	2000	2	1	1
2	8	2	4	3	2	5	9		2	2	14	1	1997	1	1	2
2	8	2	2	2	1	1	9		2	2	0	9		9	1	2
2	24	1	2	2	1	1	9		2	2	0	9		9	1	2
